# Supplementary material for: Geographical Variation in Egg Rejection by Azure‐Winged Magpies (Cyanopica cyanus) Across China
Source: Ecol Evol. 2025 Jul 7;15(7):e71726. doi: 10.1002/ece3.71726 (PMC12234126; doi:10.1002/ece3.71726)
Supplement: Supplementary file 1 — Data S1. [file ECE3-15-e71726-s001.xlsx]

## Sheet: Table S1
Site	site ID.	Species	Nest ID.	Date	Clutch size	Type of model egg	Type of model egg	Result	Result (acceptance = 0, rejection = 1)	Epx. time	Stage	Note
Fusong, Jilin	1	Azure-winged Magpie	1	118	6	red	1	rejected	1	2023.04.28	Incubation	day3
Fusong, Jilin	1	Azure-winged Magpie	2	118	2	red	1	rejected	1	2023.04.28	Incubation	day2
Fusong, Jilin	1	Azure-winged Magpie	3	118	2	red	1	rejected	1	2023.04.28	Incubation	day3
Fusong, Jilin	1	Azure-winged Magpie	4	121	4	red	1	rejected	1	2023.05.01	Incubation	1h
Fusong, Jilin	1	Azure-winged Magpie	5	122	3	red	1	rejected	1	2023.05.02	Incubation	0.5h
Fusong, Jilin	1	Azure-winged Magpie	6	122	5	red	1	rejected	1	2023.05.02	Incubation	0.5h
Fusong, Jilin	1	Azure-winged Magpie	7	122	8	red	1	rejected	1	2023.05.02	Incubation	day1
Fusong, Jilin	1	Azure-winged Magpie	8	122	6	red	1	rejected	1	2023.05.02	Incubation	0.5h
Fusong, Jilin	1	Azure-winged Magpie	9	122	7	red	1	rejected	1	2023.05.02	Incubation	day1
Fusong, Jilin	1	Azure-winged Magpie	10	122	5	red	1	rejected	1	2023.05.02	Incubation	day1
Fusong, Jilin	1	Azure-winged Magpie	11	122	5	red	1	rejected	1	2023.05.02	Incubation	0.5h
Fusong, Jilin	1	Azure-winged Magpie	12	122	7	red	1	rejected	1	2023.05.02	Incubation	day1
Fusong, Jilin	1	Azure-winged Magpie	13	122	5	red	1	rejected	1	2023.05.02	Incubation	day1
Fusong, Jilin	1	Azure-winged Magpie	14	123	2	red	1	rejected	1	2023.05.03	Incubation	day1
Fusong, Jilin	1	Azure-winged Magpie	15	123	6	red	1	rejected	1	2023.05.03	Incubation	day1
Fusong, Jilin	1	Azure-winged Magpie	16	123	7	red	1	rejected	1	2023.05.03	Incubation	day1
Fusong, Jilin	1	Azure-winged Magpie	17	123	2	blue	2	rejected	1	2023.05.03	Incubation	day1
Fusong, Jilin	1	Azure-winged Magpie	18	123	3	blue	2	rejected	1	2023.05.03	Incubation	day1
Fusong, Jilin	1	Azure-winged Magpie	19	123	5	blue	2	rejected	1	2023.05.03	Incubation	day1
Fusong, Jilin	1	Azure-winged Magpie	20	126	2	blue	2	not rejected	0	2023.05.06	Incubation
Fusong, Jilin	1	Azure-winged Magpie	21	126	2	blue	2	rejected	1	2023.05.06	Incubation	day1
Fusong, Jilin	1	Azure-winged Magpie	22	126	3	blue	2	rejected	1	2023.05.06	Incubation	day1
Fusong, Jilin	1	Azure-winged Magpie	23	126	4	blue	2	rejected	1	2023.05.06	Incubation	day1
Fusong, Jilin	1	Azure-winged Magpie	24	126	2	blue	2	rejected	1	2023.05.06	Incubation	day1
Fusong, Jilin	1	Azure-winged Magpie	25	127	7	blue	2	rejected	1	2023.05.07	Incubation	day1
Fusong, Jilin	1	Azure-winged Magpie	26	130	4	blue	2	rejected	1	2023.05.10	Incubation	0.5h
Fusong, Jilin	1	Azure-winged Magpie	27	130	6	blue	2	rejected	1	2023.05.10	Incubation	1h
Fusong, Jilin	1	Azure-winged Magpie	28	131	2	blue	2	rejected	1	2023.05.11	Incubation	day1
Fusong, Jilin	1	Azure-winged Magpie	29	131	3	blue	2	rejected	1	2023.05.11	Incubation	day1
Fusong, Jilin	1	Azure-winged Magpie	30	131	7	blue	2	rejected	1	2023.05.11	Incubation	day2
Fusong, Jilin	1	Azure-winged Magpie	31	131	7	blue	2	rejected	1	2023.05.11	Incubation	day1
Fusong,Jilin	1	Azure-winged Magpie	32	131	6	blue	2	rejected	1	2023.05.11	Incubation	day3
Luqu, Gansu	2	Azure-winged Magpie	33	159	7	blue	2	rejected	1	2023-06-08	Incubation	day1
Luqu, Gansu	2	Azure-winged Magpie	34	159	5	blue	2	rejected	1	2023-06-08	Incubation	day1
Luqu, Gansu	2	Azure-winged Magpie	35	159	6	blue	2	rejected	1	2023-06-08	Incubation	day1
Luqu, Gansu	2	Azure-winged Magpie	36	159	6	blue	2	rejected	1	2023-06-08	Incubation	day1
Luqu, Gansu	2	Azure-winged Magpie	37	159	4	blue	2	rejected	1	2023-06-08	Incubation	day1
Luqu, Gansu	2	Azure-winged Magpie	38	159	5	blue	2	rejected	1	2023-06-08	Incubation	day1
Luqu, Gansu	2	Azure-winged Magpie	39	159	5	blue	2	rejected	1	2023-06-08	Incubation	day1
Luqu, Gansu	2	Azure-winged Magpie	40	159	6	blue	2	rejected	1	2023-06-08	Incubation	day1
Luqu, Gansu	2	Azure-winged Magpie	41	159	6	blue	2	rejected	1	2023-06-08	Incubation	day1
Luqu, Gansu	2	Azure-winged Magpie	42	159	4	blue	2	rejected	1	2023-06-08	Incubation	day1
Luqu, Gansu	2	Azure-winged Magpie	43	159	5	blue	2	rejected	1	2023-06-08	Incubation	day1
Luqu, Gansu	2	Azure-winged Magpie	44	160	3	blue	2	rejected	1	2023-06-09	Incubation	day6
Luqu, Gansu	2	Azure-winged Magpie	45	160	6	blue	2	rejected	1	2023-06-09	Incubation	day6
Luqu, Gansu	2	Azure-winged Magpie	46	160	6	blue	2	rejected	1	2023-06-09	Incubation	day6
Luqu, Gansu	2	Azure-winged Magpie	47	160	6	blue	2	rejected	1	2023-06-09	Incubation	day6
Luqu, Gansu	2	Azure-winged Magpie	48	160	7	blue	2	rejected	1	2023-06-09	Incubation	day6
Luqu, Gansu	2	Azure-winged Magpie	49	160	7	blue	2	rejected	1	2023-06-09	Incubation	day6
Luqu, Gansu	2	Azure-winged Magpie	50	160	4	blue	2	rejected	1	2023-06-09	Incubation	day6
Luqu, Gansu	2	Azure-winged Magpie	51	160	7	blue	2	rejected	1	2023-06-09	Incubation	day6
Luqu, Gansu	2	Azure-winged Magpie	52	160	7	blue	2	rejected	1	2023-06-09	Incubation	day6
Luqu, Gansu	2	Azure-winged Magpie	53	162	6	blue	2	rejected	1	2023-06-11	Incubation	day6
Luqu, Gansu	2	Azure-winged Magpie	54	162	6	blue	2	rejected	1	2023-06-11	Incubation	day6
Luqu, Gansu	2	Azure-winged Magpie	55	164	5	red	1	rejected	1	2023-06-13	Incubation	day6
Luqu, Gansu	2	Azure-winged Magpie	56	164	6	red	1	rejected	1	2023-06-13	Incubation	day6
Luqu, Gansu	2	Azure-winged Magpie	57	164	6	red	1	rejected	1	2023-06-13	Incubation	day6
Luqu, Gansu	2	Azure-winged Magpie	58	164	4	red	1	rejected	1	2023-06-13	Incubation	day6
Luqu, Gansu	2	Azure-winged Magpie	59	164	6	red	1	rejected	1	2023-06-13	Incubation	day6
Luqu, Gansu	2	Azure-winged Magpie	60	164	5	red	1	rejected	1	2023-06-13	Incubation	day6
Luqu, Gansu	2	Azure-winged Magpie	61	164	6	red	1	rejected	1	2023-06-13	Incubation	day6
Luqu, Gansu	2	Azure-winged Magpie	62	167	7	red	1	rejected	1	2023-06-16	Incubation	day1
Luqu, Gansu	2	Azure-winged Magpie	63	167	5	red	1	rejected	1	2023-06-16	Incubation	day1
Luqu, Gansu	2	Azure-winged Magpie	64	167	5	red	1	rejected	1	2023-06-16	Incubation	day1
Luqu, Gansu	2	Azure-winged Magpie	65	167	3	red	1	rejected	1	2023-06-16	Incubation	day6
Huangpi,Wuhan	3	Azure-winged Magpie	66	132	8	blue	2	rejected	1	2023-05-12	Incubation	day2
Huangpi,Wuhan	3	Azure-winged Magpie	73	132	8	blue	2	rejected	1	2023-05-12	Incubation	day2
Huangpi,Wuhan	3	Azure-winged Magpie	74	132	4	blue	2	rejected	1	2023-05-12	Incubation	day2
Huangpi,Wuhan	3	Azure-winged Magpie	75	134	4	blue	2	rejected	1	2023-05-14	Incubation	day4
Huangpi,Wuhan	3	Azure-winged Magpie	76	134	6	blue	2	rejected	1	2023-05-14	Incubation	day4
Huangpi,Wuhan	3	Azure-winged Magpie	77	176	6	blue	2	rejected	1	2023-06-25	Incubation	day1
Huangpi,Wuhan	3	Azure-winged Magpie	78	124	5	blue	2	rejected	1	2023-05-04	Incubation	day4
Huangpi,Wuhan	3	Azure-winged Magpie	79	120	6	blue	2	rejected	1	2023-04-30	Incubation	day4
Huangpi,Wuhan	3	Azure-winged Magpie	80	131	7	blue	2	rejected	1	2023-05-11	Incubation	day1
Huangpi,Wuhan	3	Azure-winged Magpie	81	128	7	blue	2	rejected	1	2023-05-08	Incubation	day3
Huangpi,Wuhan	3	Azure-winged Magpie	82	124	6	blue	2	rejected	1	2023-05-04	Incubation	day1
Huangpi,Wuhan	3	Azure-winged Magpie	83	131	7	blue	2	rejected	1	2023-05-11	Incubation	day1
Huangpi,Wuhan	3	Azure-winged Magpie	86	131	7	blue	2	rejected	1	2023-05-11	Incubation	day1
Huangpi,Wuhan	3	Azure-winged Magpie	87	125	8	blue	2	rejected	1	2023-05-05	Incubation	day6
Huangpi,Wuhan	3	Azure-winged Magpie	88	125	6	blue	2	rejected	1	2023-05-05	Incubation	day1
Huangpi,Wuhan	3	Azure-winged Magpie	89	125	4	blue	2	rejected	1	2023-05-05	Incubation	day3
Huangpi,Wuhan	3	Azure-winged Magpie	90	131	3	blue	2	rejected	1	2023-05-11	Incubation	day6
Huangpi,Wuhan	3	Azure-winged Magpie	91	121	6	blue	2	rejected	1	2023-05-01	Incubation	day4
Huangpi,Wuhan	3	Azure-winged Magpie	92	121	8	blue	2	rejected	1	2023-05-01	Incubation	day4
Huangpi,Wuhan	3	Azure-winged Magpie	93	131	6	blue	2	rejected	1	2023-05-11	Incubation	day1
Huangpi,Wuhan	3	Azure-winged Magpie	94	125	5	blue	2	rejected	1	2023-05-05	Incubation	day1
Huangpi,Wuhan	3	Azure-winged Magpie	95	125	6	blue	2	rejected	1	2023-05-05	Incubation	day1
Huangpi,Wuhan	3	Azure-winged Magpie	96	125	7	blue	2	rejected	1	2023-05-05	Incubation	day1
Huangpi,Wuhan	3	Azure-winged Magpie	97	131	7	blue	2	rejected	1	2023-05-11	Incubation	day1
Huangpi,Wuhan	3	Azure-winged Magpie	98	131	6	blue	2	rejected	1	2023-05-11	Incubation	day1
Huangpi,Wuhan	3	Azure-winged Magpie	100	125	6	blue	2	rejected	1	2023-05-05	Incubation	day1
Huangpi,Wuhan	3	Azure-winged Magpie	101	140	7	blue	2	rejected	1	2023-05-20	Incubation	day2
Huangpi,Wuhan	3	Azure-winged Magpie	102	140	6	blue	2	rejected	1	2023-05-20	Incubation	day3
Huangpi,Wuhan	3	Azure-winged Magpie	108	132	6	red	1	rejected	1	2023-05-12	Incubation	day2
Huangpi,Wuhan	3	Azure-winged Magpie	109	132	6	red	1	rejected	1	2023-05-12	Incubation	day2
Huangpi,Wuhan	3	Azure-winged Magpie	110	132	5	red	1	rejected	1	2023-05-12	Incubation	day1
Huangpi,Wuhan	3	Azure-winged Magpie	111	132	7	red	1	rejected	1	2023-05-12	Incubation	day1
Huangpi,Wuhan	3	Azure-winged Magpie	112	132	4	red	1	rejected	1	2023-05-12	Incubation	day6
Huangpi,Wuhan	3	Azure-winged Magpie	113	132	8	red	1	rejected	1	2023-05-12	Incubation	day1
Huangpi,Wuhan	3	Azure-winged Magpie	114	132	7	red	1	rejected	1	2023-05-12	Incubation	day1
Huangpi,Wuhan	3	Azure-winged Magpie	115	132	7	red	1	rejected	1	2023-05-12	Incubation	day1
Huangpi,Wuhan	3	Azure-winged Magpie	116	132	7	red	1	rejected	1	2023-05-12	Incubation	day1
Huangpi,Wuhan	3	Azure-winged Magpie	117	132	6	red	1	rejected	1	2023-05-12	Incubation	day1
Huangpi,Wuhan	3	Azure-winged Magpie	118	132	8	red	1	not rejected	0	2023-05-12	Incubation	day10
Huangpi,Wuhan	3	Azure-winged Magpie	119	131	6	red	1	rejected	1	2023-05-11	Incubation	day1
Huangpi,Wuhan	3	Azure-winged Magpie	120	131	7	red	1	rejected	1	2023-05-11	Incubation	day1
Huangpi,Wuhan	3	Azure-winged Magpie	121	131	8	red	1	rejected	1	2023-05-11	Incubation	day1
Huangpi,Wuhan	3	Azure-winged Magpie	122	132	5	red	1	rejected	1	2023-05-12	Incubation	day3
Huangpi,Wuhan	3	Azure-winged Magpie	123	131	7	red	1	rejected	1	2023-05-11	Incubation	day1
Huangpi,Wuhan	3	Azure-winged Magpie	124	132	6	red	1	rejected	1	2023-05-12	Incubation	day1
Huangpi,Wuhan	3	Azure-winged Magpie	125	132	7	red	1	rejected	1	2023-05-12	Incubation	day2
Huangpi,Wuhan	3	Azure-winged Magpie	126	132	7	red	1	rejected	1	2023-05-12	Incubation	day2
Huangpi,Wuhan	3	Azure-winged Magpie	127	132	7	red	1	rejected	1	2023-05-12	Incubation	day2
Huangpi,Wuhan	3	Azure-winged Magpie	128	132	7	red	1	rejected	1	2023-05-12	Incubation	day2
